# Supplementary material for: Bacteriophages against Salmonella enterica: challenges and opportunities
Source: Front Bioeng Biotechnol. 2025 Aug 7;13:1605263. doi: 10.3389/fbioe.2025.1605263 (PMC12369589; doi:10.3389/fbioe.2025.1605263)
Supplement: Supplementary file 1 [file Table1.xlsx]

## Sheet: Hoja1
	Caracterización
Clave	Link	TITLE	AUTHORS	YEAR	JOURNAL	Host range	Optimal multiplicity of infection	Adsortion rate	One-step growth curve	pH STABILITY	Temperature Stability	Strorage stability	UV STABILITY	Chemical stability	Analysis with restriction enzymes	Secuencing and genetic analysis	Efficacy of plate	Bacterial Lysis Assay	Protein profile (SDS-PAGE)	Electron microscopy	Stability of endolisin	Cytotoxicity test	CHALLENGE TEST	BACTERIOPHAGE	OBSERVATIONS
1	https://pubmed.ncbi.nlm.nih.gov/30007727/	Isolation, characterization, and application of a novel specific Salmonella bacteriophage in different food matrix	Chenxi Huang, Jianchun Shi, Wenjuan Ma, Zhi Li, Jia Wang, Jinquan Li, Xiaohong Wang	2018	Food Research International	X	X		X	X	X	37°C			EcoRI, EcoRⅤ, and HindⅢ,	X				Negative Stain			The cocktail eliminated bacteria from foods including lettuce and sausages	LPST10, LPST11, LPST13, LPST18, LPST21, and LPST23	LPST10, Genetic material: KY860935.1 Genoma size: -- GC Rate:* -- ORF: -- Morphology: Icosaedral Family:Siphoviridae Time of absortion: --- Generation time:50 min. Propagation Characteristics: Latency period: 10 min. Burst size: 101 UFP/UFC T Stability: 4-37°C pH Stability: 5-9
2	https://www.sciencedirect.com/science/article/abs/pii/S0963996920310292?via%3Dihub	Characterization of a novel Siphoviridae Salonella bacteriophage T156 and its microencapsulation in food matrix	Junjie Li b,1 , Yameng Li b,1 , Yifeng Ding b , Chenxi Huang b , Yu Zhang b , Jia Wang a,b , Xiaohong Wang	2020	Food Research International	Lytic to Escherichia, Listeria monocitogenes, Salmonella Typhimurium ATCC13311	MOI (0.001, 0.01, 0.1, 1, 10, 100, 1000)	X	X	X	X	X			EcoRV y HindIII					Negative stain (phosphotungstic acid 2% in pH7/10 min)			Eliminated Salmonella spp. in foods	T156	T156, Genetic material: ADN dc Genoma size: -- GC Rate:* -- ORF: -- Morphology: Icosaedral Family:Siphoviridae Time of absortion:: --- Generation time: 140 min Propagation Characteristics: Latency period: 10 min. Burst size: 59.64 FP/UFC T Stability: 30 to 50ºC pH Stability: 3-12
3	https://link.springer.com/article/10.1007/s00253-021-11366-z	Characterization of a broad-spectrum endolysin LysSP1 encoded by a Salmonella bacteriophage	Yanhua Jiang1 & Dongqin Xu1,2 & Lianzhu Wang1 & Meng Qu1 & Fengling Li1 & Zhijun Tan1,3 & Lin Yao1	2021	Applied Microbiology and Biotechnology	Salmonella Typhimurium ATCC14028.																		SLMP1/Endolisina LysSP1	Endolysin with EDTA able to eliminate S. Typhimurium in 5 min
4	https://pubmed.ncbi.nlm.nih.gov/35844409/	Isolation and partial characterization of Salmonella Gallinarum bacteriophage	Fawzi Al-Razem a,1,⇑ , Hiba Al-Aloul a,1 , Murad Ishnaiwer b,1 , Razan Qadi c,1	2022	Saudi Journal of Biological Sciences	Salmonella Gallinarum									X				X						They report a lytic bacteriophage against S. Gallinarum, with DNA and 5 major proteins
5	https://www.microbiologyresearch.org/docserver/fulltext/jgv/93/9/2046_vir043331.pdf?expires=1669251455&id=id&accname=guest&checksum=0D3A12FAAB739A7D9626423899511392	Characterization of the Salmonella bacteriophage vB_SenS-Ent1	Dann Turner, Mohammed Hezwani, Shona Nelson, Vyv Salisbury and Darren Reynolds	2012	Journal of General Virology			X	X								X (5.67X102 a 3.94X109)		X (SDS AL 12%)	Negative stain				vB_SenS-Ent1:	vB_SenS-Ent1 Genetic material: ADN dc Genoma size: 42,391 bp GC Rate:* 49.79% ORF: -- Morphology: Icosaedral Family:Siphoviridae Time of absrotion: 20 min Generation time: --- Propagation Characteristics: Latency period: --- . Burst size: 35 UFP/UFC T Stability: --- pH Stability: ----
6	https://www.ncbi.nlm.nih.gov/pmc/articles/PMC8786174/pdf/pone.0262946.pdf	Isolation, characterization and application of bacteriophage PSDA-2 against Salmonella Typhimurium in chilled mutton	Ziyu SunID1☯, Mandlaa1☯, Hui Wen1 , Li Ma2 , Zhongjun ChenID	2021	PLOS ONE	Salmonella enterica serovar Typhimurium CMCCb 50115 Y Salmonella Typhimurium + GDMCC 1.713	X	1000000000	X	X	X					X			X	Negative stain (phosphotungstic acid 2% )			Elimination of the strain in frozen lamb	PSDA-2	PSDA-2 Genetic material: ADN dc Genoma size: 40,062bp GC Rate:* 50.21% ORF: 63 Morphology: Icosaedral Family:Siphoviridae Time of absrotion: --- min Generation time: 50 min Propagation Characteristics: Latency period: 10 min . Burst size: 120 UFP/UFC T Stability: 30-60ºC pH Stability: 3-10
7	https://www.mdpi.com/1999-4915/13/1/27	Isolation and Characterization of Salmonella Jumbo-Phage pSal-SNUABM-04	Jun Kwon, Sang Guen Kim, Hyoun Joong Kim, Sib Sankar Giri , Sang Wha Kim , Sung Bin Lee and Se Chang Park *	2020	Viruses	X	X	X	X	X	X				X	X		X		TEM-2% uranyl acetate				pSal-SNUABM-04	pSal-SNUABM-04 Genetic material: ADN dc Genoma size: 239, 626bp GC Rate:* 51.56% ORF: 76 Morphology: Icosaedral Family:Myoviridae Time of absrotion: 15 min Generation time: 60 min Propagation Characteristics: Latency period: ---min . Burst size: 29.11 UFP/UFC T Stability: 21-25ºC pH Stability: 5-9
8	https://link.springer.com/article/10.1007/s12275-018-8310-1	Characterization of a Salmonella Enteritidis bacteriophage showing broad lytic activity against Gram-negative enteric bacteria§	Shukho Kim1 , Sung-Hun Kim2 , Marzia Rahman 1#, and Jungmin Kim1	2018	Journal of Microbiology	Litico para: Salmonella, Shigella, Escherichia, Shigella, Critrobacter, Enterobacter, Serratia,	X	X	X	X	X		X	(EDTA, Isopropanol, etanol y alcohol isoamilico		X			X	TEM-2% uranyl acetate				SS3e	SSE3 Genetic material: ADN dc Genoma size: 40,793bp GC Rate: ---% ORF: 58 Morphology: Icosaedral Family:Siphoviridae Rate of absrotion: 20 min was absorbed 99% of bacteriophages Propagation Characteristics: Time of absortion: 15 min Latency period: ---min . Burst size: 98 UFP/UFC T Stability: ----- pH Stability: 5-9 UV Sensibility: Sensible Alcohols Sesnsibiliyt: Sensible Alcohols EDTA and SDS se…
9	https://www.ncbi.nlm.nih.gov/pmc/articles/PMC8256156/pdf/fmicb-12-664810.pdf	Isolation and Characterization of a Novel Salmonella Phage vB_SalP_TR2	Yuting Shang 1 2, Qifan Sun 1 3, Hanfang Chen 1, Qingping Wu 1, Moutong Chen 1, Shuanghong Yang 2, Mingzhu Du 2, Fei Zha 2, Qinghua Ye 1, Jumei Zhang 1	2021	Frontiers in Microbiology	S. Corvalis, S. Newport, S. Albany, S. Kottbus, S.Istanbul	X		X	X	X					X				TEM-2% uranyl acetate			Elimination of the strain in milk and supermarket meat	vB_SalP_TR2	vB_SalP_TR2 Genetic material: ADN dc Genoma size:17,453 bp GC Rate:40.54% ORF: 96 Morphology: Icosaedral Family:Podoviridae Time of absrotion: --min Generation time: -- min Propagation Characteristics: Latency period: 15 min . Burst size: 211 UFP/UFC T Stability: 4-60ºC pH Stability: 4-11
10	https://onlinelibrary.wiley.com/doi/epdf/10.1111/zph.12804	Bacteriophage as an alternative to prevent reptile-associated Salmonella transmission	Jun Kwon | Sang Geun Kim | Hyoun Joong Kim | Sib Sankar Giri | Sang Wha Kim | Sung Bin Lee | Se Chang Park	2020	Zoonoses Public Health	Salmonelas aisladas de reptiles	X		X	X	X					X				TEM-2% uranyl acetate			Probaron eliminacion de Biofilm	pSal-SNUABM-02,	pSal-SNUABM-02, Genetic material: ADN dc Genoma size:161,337 bp GC Rate:50.1% ORF: 224 Morphology: Icosaedral Family:Myoviridae Time of absrotion: --min Generation time: -- min Propagation Characteristics: Latency period: -- min . Burst size: 33.1 UFP/UFC T Stability: 4-37ºC pH Stability: 5-9
11	https://link.springer.com/article/10.1007/s00705-015-2647-0	Characterization of the novel T4-like Salmonella enterica bacteriophage STP4-a and its endolysin	Meng Li1 • Mengzhe Li1 • Hong Lin1 • Jingxue Wang1 • Yanqiu Jin1 • Feng Han1	2015	Arch Virol	S. Typhimurium ATCC 4028, 3311, S.Typhi ATCC 19430,														Ácido fosfotungstico al 0.5%			Probe endolisyn	STP4-a	STP4-a Genetic material: ADN dc Genoma size:159 K bp GC Rate:36.86% ORF: 259 Morphology: Icosaedral Family:Myoviridae Time of absrotion: --min Generation time: -- min Propagation Characteristics: Latency period: -- min . Burst size: 33.1 UFP/UFC T Stability: 4-37ºC pH Stability: 5-9
12	https://www.ncbi.nlm.nih.gov/pmc/articles/PMC8222671/	Characterization of a Broad-Host-Range Lytic Phage SHWT1 Against Multidrug-Resistant Salmonella and Evaluation of Its Therapeutic Efficacy in vitro and in vivo	Chenglin Tao , Zhengfei Yi , Yaodong Zhang , Yao Wang , Hong Zhu , Dossêh Jean Apôtre Afayibo ,Tao Li , 1 Mingxing Tian , ​​1Jingjing Qi , Chan Ding , Song Gao , Shaohui Wang ,, y Shengqing Yu ,	2021	Ciencia veterinaria frontal.	S. Pullorum, S. Gallinarum, S. Enteritidis, S.Typhimurium	X		X	X	X							Elimination of biofilms	x	TEM 2% phosphotungstic acid				SHWT1	SHWT1 Genetic material: ADN dc Genoma size:140,629 bp GC Rate:49.83% ORF: 56 Morphology: Icosaedral SubFamily:Guernseyvirinae Time of absrotion: 5 min Generation time: -- min Propagation Characteristics: Latency period: 50 min . Burst size: 146.6 UFP/UFC T Stability: 4-37ºC pH Stability: 5-9
13	https://www.ncbi.nlm.nih.gov/pmc/articles/PMC8605860/	Isolation, Characterization, and Efficacy of Three Lytic Phages Infecting Multidrug-Resistant Salmonella Serovars from Poultry Farms in Egypt	H Sobhy , E A Soliman , A A Abd El-Tawab , F I Elhofy , A Askora , E M El-Nahas , G Wareth , W Ahmed	2021	Arco Razi Inst	x	x		x	x	x	37 ℃		x			x	x	fagos líticos ϕSET1, ϕSET2 y ϕSET3						Coctail of bacteriophages
14	https://pubmed.ncbi.nlm.nih.gov/31347183/	Characterization of SE-P3, P16, P37, and P47 bacteriophages infecting Salmonella Enteritidis	Zeliha Yildirim , Tuba Sakin , Mustafa Akçelik , Nesife Akçelik	2019	J Basic Microbiol	x	x	x	x	x	x	37 °C		x			x							SE‐P3, P16, P37 and P47	Coctail of bacteriophages
15	https://www.mdpi.com/1999-4915/12/4/424	Bacteriophage ZCSE2 is a Potent Antimicrobial against Salmonella enterica Serovars: Ultrastructure, Genomics and Efficacy	Ahmed Mohamed, Omar Taha,Hesham M. El-Sherif, Phillippa L. Connerton,Steven P.T. Hooton,Nabil D. Bassim, Ian F. Connerton and Ayman El-Shibiny*	2020	Viruses	S. Agama WT , S. Togla Amersham, S. Amsterdam WT, S. Typhimurium DT104 NCTC 13348, S. Atlanta NCTC 9986, S. Typhimurium LT2, S. Bareilly NCTC 5745, S. Typhimurium WT Rawlings, S. Derby WT, S. Typhimurium S21344, S. Enteritidis HOOO WT, S. Typhimurium WT Turner, S. Enteritidis WT (Platten), S. Typhimurium U288, S. Enteritidis SA029, S. Virchow WT, S. Enteritidis WT Harrison, S. Hadar WT, S. Infant…	X			X	X					X	X			TEM uranyl acetate (1%)			Lytic activity to 4ºC in host strain	ZCSE2	ZCSE2 Genetic material: ADN dc Genoma size:5.3 Kbp GC Rate:45.83% ORF: 78 Morphology: Icosaedral Family:Myoviridae Time of absrotion: --- min Generation time: -- min Propagation Characteristics: Latency period: . Burst size: UFP/UFC T Stability: pH Stability: 4-9 EOP: 0.5 (19/22)
16	https://link.springer.com/article/10.1007/s11262-018-1538-3	Genomics of Salmonella phage ΦStp1: candidate bacteriophage for biocontrol	K. S. Sritha1 · Sarita G. Bhat1	2017	Virus Genes		X		X							X				TEM 2% phosphotungstic acid				ΦStp1	ΦStp1 Genetic material: ADN dc Genoma size: 112,149pb GC Rate:37.99 % ORF: 168 Morphology: Icosaedral Family:Siphoviridae Time of absrotion: min Generation time: -- min Propagation Characteristics: MOI: 0.001 Latency period: 30 min . Burst size:37 UFP/UFC T Stability: pH Stability:
17	https://www.sciencedirect.com/science/article/abs/pii/S088240102030406X?via%3Dihub	Characterization and whole-genome sequencing of broad-host-range Salmonella-specific bacteriophages for bio-control	PingLiXiuzhongZhangXianjunXieZunfangTuJuGuAnyunZhan	2020	Microbial Pathogenesis	S. London, S. gatuni, S. corvallis, S. Enteritidis, S. Bovismorbificans, S. bareilly, S. Albany, S. Derby, S. Pullorum, S. muenchen, S. give	X		X							X				TEM 2% phosphotungstic acid			Coctail of bacteriophages	BPSELC-1 w	BPSELC-1 w Genetic material: ADN dc Genoma size: pb GC Rate: % ORF: Morphology: Icosaedral Family:Myoviridae Time of absrotion: min Generation time: -- min Propagation Characteristics: MOI: 0.001 Latency period: 10 min . Burst size: 500UFP/UFC T Stability: pH Stability:
18	https://ift.onlinelibrary.wiley.com/doi/epdf/10.1111/1750-3841.15042	Characterization of Salmonella spp.-specific bacteriophages and their biocontrol application in chicken breast meat	Jin Hee Kim,Hee Jeong Kim,Soo Jin Jung,Md Furkanur Rahaman Mizan,Si Hong Park,Sang-Do Ha	2020		Wild type serotipes S. Enteritidis.	X	X	X	X	X									TEM 2% aqueous Uranyl acetate			Coctail of bacteriophages probe In Vitro	CAU-SEP-1, CAU-SEP-2, CAU-SEP-3, CAU-SEP-4	Syphoviridae and Myoviridae, Coctail
19	https://www.mdpi.com/1999-4915/12/12/1418	Characterization of Salmonella Isolates from Various Geographical Regions of the Caucasus and Their Susceptibility to Bacteriophages	Khatuna Makalatia 1,2,* ,† , Elene Kakabadze 1,2,† , Jeroen Wagemans 3 , Nino Grdzelishvili 1,4 , Nata Bakuradze 1,2, Gulnara Natroshvili 1 , Nino Macharashvili 5 , Anahit Sedrakyan 6 , Karine Arakelova 6 , Zhanna Ktsoyan 6 , Magdalina Zakharyan 6 , Zaruhi Gevorgyan 7 , Armine Mnatsakanyan 8 , Farida Tishkova 9 , Cédric Lood 3,10 , Dieter Vandenheuvel 11 , Rob Lavigne 3 , Jean-Paul Pirnay 12 , Da…	2020	Viruses	X										X								Probe 3 coctails with 3 bacteriophages each one, (Mix_BTR1:GEC_vB_MG, GEC_vB_N5, GEC_vB_N7; Mix_BTR2; GEC_vB_N7, GEC_vB_N5 and Mix_BTR3: GEC_vB_MG GEC_vB_N6; GEC_vB_NS7)	All bacteriophages were Caudovilares, (Myoviridae and Siphoviridae)
20	https://watermark.silverchair.com/0362-028x_jfp-15-526.pdf?token=AQECAHi208BE49Ooan9kkhW_Ercy7Dm3ZL_9Cf3qfKAc485ysgAAAtcwggLTBgkqhkiG9w0BBwagggLEMIICwAIBADCCArkGCSqGSIb3DQEHATAeBglghkgBZQMEAS4wEQQMbLamjMPjicVePTt1AgEQgIICikYgnv8pwJAmkyTUbd84FQh7WFKA-Fm9vJV9pirp3LMfyuLfjmXsojGFfseRbd_V1A8wfEzIM3H8wyC6zUVotMgJNL8Lp5PKgCgYg8qX6tqKiVltHWJSeoU_BsRdredR0E2AS6-7VPOrBoyCTGgWwqLcsI78JoBh4Ax_6cDHRQJkJOrGu8…	Prevalence and Characterization of Salmonella enterica and Salmonella Bacteriophages Recovered from Beef Cattle Feedlots in South Texas	YICHENG XIE, JEFFREY W. SAVELL, ASHLEY N. ARNOLD, KERRI B. GEHRING, JASON J. GILL, AND T. MATTHEW TAYLOR	2016	Journal of Food Protection															TEM (Acetate of uranylo 2%)			"First isolation of virulent phages that target Salmonella variants associated with bloodstream infection in Sub-Saharan Africa"	ER1 to ER25 and BPS1 to BPS7	Reported 36 bacteriophages but no their characteristics
21	Isolation, characterization, and application of a novel specific Salmonella bacteriophage in different food matrices - PubMed (nih.gov)	Isolation, characterization, and application of a novel specific Salmonella bacteriophage in different food matrices	Huang C, Shi J, Ma W, Li Z, Wang J, Li J, Wang X.	2018	Food Research International	Salmonella Typhiurium ATCC 14028, Salmonella enteritidis			x	x	x									x			x	LPST10, LPST18, and LPST23
22	https://pubmed.ncbi.nlm.nih.gov/34496915/	Genomic and functional characterization of five novel Salmonella-targeting bacteriophages	Kuźmińska-Bajor M, Śliwka P, Ugorski M, Korzeniowski P, Skaradzińska A, Kuczkowski M, Narajaczyk M, Wieliczko A, Kolenda R.	2021	Virology Journal	Salmonella Typhimurium, Salmonella enteritidis, Salmonella Gallinarum.	X	X	X							X	X							Five bacteriophages: UPWr_S1 to 5	Five bacteriophages
23	https://pubmed.ncbi.nlm.nih.gov/36718326/	Selection and characterization of bacteriophages specific to Salmonella Cholerasuis in swine	Sriprasong P, Imklin N, Nasanit R.	2022	Veterinary World	X	X			X	X				X		X		X	X					Three bacteriophages
24	https://pubmed.ncbi.nlm.nih.gov/36835084/	Phenotipyc Characterization and Comparative Genomic Analysis of Novel Salmonella Bacteriophages Isolated from a Tropical Rainforest	Mutusamy P, Banga Singh KK, Su Yin L, Petersen B, Sicheritz-Ponten T, Clokie MRJ, Loke S, Millard A, Parimannan S, Rajandas H	2023	International Journal of Molecular Sciences	X	X		X	X	X									X				Four Bacteriophages
25	https://www.ncbi.nlm.nih.gov/pmc/articles/PMC10550810/	Isolation and characterization of multidrug-resistant Salmonella-specific bacteriophages and their antibacterial efficincy in chicken breast	Jung SJ, Ashrafudoulla M, Kang I, Ha SD.	2023	Elsevier Poultry Science	X	X	X	X	X	X									X				Four Bacteriophages
26	https://www.mdpi.com/1999-4915/12/12/1418	Characterization of Salmonella Isolates from Various Geographical Regions of the Caucasus and Their Susceptibility to Bacteriophages	Makalatia, K.; Kakabadze, E.; Wagemans, J.; Grdzelishvili, N.; Bakuradze, N.; Natroshvili, G.; Macharashvili, N.; Sedrakyan, A.; Arakelova, K.; Ktsoyan, Z.; et al.	2020	Viruses											X								GEC_vB_B1, GEC_vB_GOT, GEC_vB_N6, GEC_vB_N7, GEC_vB_N5, GEC_vB_N3, GEC_vB_NS7, GEC_vB_B3, GEC_vB_BS, GEC_vB_MG, GEC_vB_N8	Eleven bacteriophages
27	https://www.ncbi.nlm.nih.gov/pmc/articles/PMC9294604/	Bacteriophages Isolated From Turkeys Infecting Diverse Salmonella Serovars	Lu Z, Marchant J, Thompson S, Melgarejo H, Ignatova D, Kopić S, Damaj R, Trejo H, Paramo R, Reed A, Breidt F, Kathariou	2022	Frontiers in Microbiology	X	X	X	X						X	X			X	X				Theta205, 206, 207, Ent, Mont, and 13314	Six bacteriophages
28	https://www.ncbi.nlm.nih.gov/pmc/articles/PMC8786174/pdf/pone.0262946.pdf	Isolation, characterization and application of bacteriophage PSDA-2 against Salmonella Typhimurium in chilled mutton	Sun Z, Mandlaa, Wen H, Ma L, Chen Z. Isolation, characterization and application of bacteriophage PSDA-2 against Salmonella Typhimurium in chilled mutton.	2022	PLOS ONE	X	X	X	X		X					X				X				PSDA-2	PSDA-2 Genetic material: ADN dc Genoma size:4.06 Kbp GC Rate:50.21% ORF: 17 Morphology: Icosaedral Family: Siphoviridae Time of absrotion: 10 min Generation time: 50min Propagation Characteristics: Latency period: . Burst size: 120UFP/UFC T Stability:30-70ºC pH Stability: 3-10 EOP:--
29	https://pubmed.ncbi.nlm.nih.gov/37858092/	Isolation and molecular characterization of the Salmonella Typhimurium orphan phage Arash	Yousefi MH, Wagemans J, Shekarforoush SS, Vallino M, Pozhydaieva N, Höfer K, Lavigne R, Hosseinzadeh S.	2023	BMC Microbiology	X	X	X	X							X				X				Arash	Arash Genetic material:DNA ds Genoma size: 1.8Kbp GC Rate:53.02% ORF: Unknow Morphology:Icosahedral Family:---- Time of absrotion: Generation time: 10 min Propagation Characteristics: Latency period: 65 min. Burst size: 425 PFU T Stability: --- pH Stability: --- EOP:--
30	https://www.sciencedirect.com/science/article/pii/S0032579123006442?via%3Dihub	Development and characterization of a bacteriophage cocktail with high lytic efficacy against field-isolated Salmonella enterica	Matías Aguilera, Eduardo Tobar-Calfucoy, Victoria Rojas-Martínez, Rodrigo Norambuena, María Jesús Serrano, Onix Cifuentes, María Sofía Zamudio, Daniel San Martín, Pabla Lara, Andrea Sabag, Marcela Zabner, Daniel Tichy, Pamela Camejo, Luis León, Michael Pino, Soledad Ulloa, Felipe Rojas, Christian Pieringer, Cecilia Muster, Daniel Castillo, Nicolás Ferreira, Camilo Avendaño, Mauro Canaval, Hans Pi…	2023	Poultry Science	X	X			X	X						X			X			Biofilms	L8, SAEN098P01,SAEN098P03	Three bacteriophages
31	https://pubmed.ncbi.nlm.nih.gov/36071966/	Isolation, characterization, and application of a novel polyvalent lytic phage STWB21 against typhoidal and nontyphoidal Salmonella spp	Mondal P, Mallick B, Dutta M, Dutta S	2023	Frontiers in Microbiology	X	X	X	X	X	X					X	X		X	X				STWB21	STEB21 Genetic material:DNA ds Genoma size: 1.12Kbp GC Rate:40.37% ORF: 79 Morphology:Icosahedral Family:---- Time of absrotion: Generation time: 25 min Propagation Characteristics: Latency period: 25 min Burst size: 101 T Stability: 4º-50ºC pH Stability: 4-11 EOP:--
32	https://pubmed.ncbi.nlm.nih.gov/36558814/	Isolation and Characterization of Chi-like Salmonella Bacteriophages Infecting Two Salmonella enterica Serovars, Typhimurium and Enteritidis	Teklemariam AD, Alharbi MG, Al-Hindi RR, Alotibi I, Aljaddawi AA, Azhari SA, Esmael A.	2022	Pathogens	X	X	X	X	X	X			X		X				X				STP-11 and SEP13	Two bacteriophages
33	https://pubmed.ncbi.nlm.nih.gov/36748517/	Characterization of a P1-bacteriophage-like plasmid (phage-plasmid) harbouring bla CTX-M-15 in Salmonella enterica serovar Typhi	Greig DR, Bird MT, Chattaway MA, Langridge GC, Waters EV, Ribeca P, Jenkins C, Nair S.	2022	Microbial Genomics															X				P1	98 Kpb
34	https://www.ncbi.nlm.nih.gov/pmc/articles/PMC9880823/	Selection and characterization of bacteriophages specific to Salmonella Choleraesuis in swine	Sriprasong P, Imklin N, Nasanit R.	2022	Veterinary World	X	X			X	X				X	X	X			X				vB_SCh-RP5i3A, vB_SCh-RP5i3B, vB_SCh-RP60i3A , vB_SCh-RP60i3B , vB_SCh-RP60i3C, vB_SCh-RP60i4A, vB_SCh-RP60i4B , vB_SCh-RP61i3, vB_SCh-RP61i4	Nine bacteriophages
35	https://pubmed.ncbi.nlm.nih.gov/38811648/	Characterization of two novel Salmonella phages having biocontrol potential against Salmonella spp. in gastrointestinal conditions	Zhang Y, Chu M, Liao YT, Salvador A, Wu VCH.	2024	Nature Portfolio	X	X	X	X		X	X				X							X	S4LW, D5LW	Two bacteriophages
36	https://www.ncbi.nlm.nih.gov/pmc/articles/PMC11222505/pdf/41598_2024_Article_64999.pdf	Phenotypic characterization and genomic analysis of a Salmonella phage L223 for biocontrol of Salmonella spp.in poultry	Khan MAS, Islam Z, Barua C, Sarkar MMH, Ahmed MF, Rahman SR.	2024	Scientific Reports	X	X	X	X	X	X		X			X	X							L223	L223 Genetic material:DNA ds Genoma size: 4.4 Kbp GC Rate:47.9% ORF: --- Morphology:Icosahedral Family:---- Time of absrotion: Generation time: --- Propagation Characteristics: Latency period: 30 min Burst size: 515 T Stability: >40ºc pH Stability: 4-10 EOP:0.5-0.8
37	https://www.ncbi.nlm.nih.gov/pmc/articles/PMC10194226/pdf/main.pdf	Characterization of a novel Jerseyvirus phage T102 and its inhibition effect on biofilms of multidrug-resistant Salmonella	Ding Y, Huang C, Zhu W, Li Z, Zhang Y, Wang J, Pan H, Li H, Wang X.	2023	Virus Research	X	X	X	X	X	X					X	X		x	X			Biofilms	T102	T102 Genetic material:DNA ds Genoma size: 4.19 Kbp GC Rate:49.7% ORF:29 Morphology:Icosahedral Family:---- Time of absrotion: Generation time: Propagation Characteristics: Latency period: 50 min Burst size: 131 T Stability: 80ºc pH Stability: 2-12 EOP:--
38	https://pubmed.ncbi.nlm.nih.gov/38887719/	Characterization of Salmonella phage of the genus Kayfunavirus isolated from sewage infecting clinical strains of Salmonella enterica	Juliet R, Loganathan A, Neeravi A, Bakthavatchalam YD, Veeraraghavan B, Manohar P, Nachimuthu R.	2024	Frontiers in Microbiology	X	X	X	X	X	X					X	X		Z	X			Biofilms	vB_SalP_792	vB_SalP_792 Genetic material:DNA ds Genoma size:3.72 Kbp GC Rate:51% ORF:---- Morphology:Icosahedral Family:---- Time of absrotion: 3 min Generation time: Propagation Characteristics: Latency period:5 min Burst size: 50 PFU/cell T Stability: -20-70ºC pH Stability: 3-11 EOP:--
39	https://pubmed.ncbi.nlm.nih.gov/35585249/	Genomic characterization of three bacteriophages targeting multidrug resistant clinical isolates of Escherichia, Klebsiella and Salmonella	Nepal R, Houtak G, Karki S, Dhungana G, Vreugde S, Malla R.	2022	Archives of Microbiology	X										X				X				vB_EcoM_TU01, vB_KpnM_TU02, vB_SalS_TU03	Coctail of bacteriophages
40	https://pubmed.ncbi.nlm.nih.gov/36686861/	Physiological properties of indigenous lytic bacteriophages as monophage suspension and cocktail against poultry-adapted typhoidal Salmonella variants	Durrani RH, Sheikh AA, Rabbani M, Khan MU, Riaz MI, Naeem MA, Chattha SA, Kokab A, Maqbool M, Abbas MA, Siddique N.	2022	Veterinary Research Forum	X	X	X	X	X	X				X				X					SalØ-ABF37, SalØ-RCMPF12, SalØ-MCOH26, SalØ-DNLS42	Four bacteriophages
41	https://pubmed.ncbi.nlm.nih.gov/38078723/	Diversity of Salmonella enterica phages isolated from chicken farms in Kenya		2024	Microbiology Spectrum											X									59 baccteriophages
42	https://pubmed.ncbi.nlm.nih.gov/36329508/	Isolation and identification of the broad-spectrum high-efficiency phage vB_SalP_LDW16 and its therapeutic application in chickens	Cao S, Yang W, Zhu X, Liu C, Lu J, Si Z, Pei L, Zhang L, Hu W, Li Y, Wang Z, Pang Z, Xue X, Li Y.	2022	BMC Veterinary Research		X	X	X	X	X				X					X			Recovery rate of the phage vB_SalP_LDW16/Effect of bacteriophage in chickens	vB_SalP_LDW16	vB_SalP_LDW16 Genetic material:DNA ds Genoma size:---- GC Rate:---- ORF:---- Morphology:Icosahedral Family:---- Time of absrotion: --- Generation time: Propagation Characteristics: Latency period:10 min Burst size: 110 PFU/cell T Stability: 60ºC pH Stability: 5-12 EOP:--
43	https://pubmed.ncbi.nlm.nih.gov/36830275/	Characterization of Phage vB_SalM_SPJ41 and the Reduction of Risk of Antibiotic-Resistant Salmonella enterica Contamination in Two Ready-to-Eat Foods	Li T, Chen H, Zhao J, Tao Z, Lan W, Zhao Y, Sun X.	2023	Antibiotics	X	X	X	X	X	X					X								SPJ41	vB_SalP_LDW16 Genetic material:DNA ds Genoma size: 8.9 kBP GC Rate:38.76 ORF:133 Morphology:Icosahedral Family:---- Time of absrotion: --- Generation time: Propagation Characteristics: Latency period:20 Min Burst size: 255 PFU/cell T Stability: 4-50ºC pH Stability: 3-11 EOP:--
44	https://www.sciencedirect.com/science/article/pii/S0032579124004243?via%3Dihub	Characterization, genome analysis, and therapeutic evaluation of a novel Salmonella phage vB_SalS_JNS02: a candidate bacteriophage for phage therapy	Li L, Fan R, Chen Y, Zhang Q, Zhao X, Hu M, Lv Q, Luo Y, Xu X, Cai Y, Liu Y.	2024	Poultry Science	X	X	X	X	X	X					X	X			X			Chicken	vB_SalS_JNS02	vB_SalS_JNS02 Genetic material:DNA ds Genoma size: 4.2 kBP GC Rate: 49.4% ORF:62 Morphology:Icosahedral Family:---- Time of absrotion: --- Generation time: Propagation Characteristics: Latency period:10 Min Burst size: 110 PFU/cell T Stability: 30-80ºC pH Stability: 3-12 EOP:--
45	https://ann-clinmicrob.biomedcentral.com/articles/10.1186/s12941-024-00678-3	Genomic characterization,in vitro, and preclinical evaluation of two microencapsulated lytic phages VB_ST_E15 and VB_ST_SPNIS2 against clinical multidrugresistant Salmonella serovars	Youssef RA, Sakr MM, Shebl RI, Saad BT, Aboshanab KM.	2024	Annals of Clinical Microbiology and Antimicrobials	X					X	X		X		X	X		X	X			Freeze-drying bacteriophages (In vivo)	VB_ST_E15, VB_ST_SPNIS2	Two bacteriophages
46	https://pmc.ncbi.nlm.nih.gov/articles/PMC11402287/	Isolation and characterization of duck sewage source Salmonella phage P6 and antibacterial activity for recombinant endolysin LysP6	Wang Y, Wu J, Li J, Yu C, Gao J, Song F, Zhou L, Zhang R, Jiang S, Zhu Y.	2024	Elsevier Poultry Science	X			X	X						X				X	X			P6	P6 Genetic material: DNA ds Genoma size: 4.8Kbp GC Rate: 47.24% ORF: 30 Morphology: Icosahedral head Family:---- Time of absrotion: ----- Generation time: ---- Propagation Characteristics: Latency period:10 min Burst size: 100-300 T Stability: 70°C pH Stability: 2 EOP:--
47	https://www.frontiersin.org/journals/microbiology/articles/10.3389/fmicb.2025.1494647/full	Isolation, characterization and liposome-loaded encapsulation of a novel virulent Salmonella phage vB-SeS-01	Luo Y, Mahillon J, Sun L, You Z, Hu X	2025	Frontiers in Microbiology	X			X	X	X					X						X			Coctail of bacteriophages
48	https://pmc.ncbi.nlm.nih.gov/articles/PMC11753042/	Isolation, characterization and therapeutic efficacy of lytic bacteriophage ZK22 against Salmonella Typhimurium in mice	Sun Y, Qu Q, Huang Y, Zhou S, Xiang H, Wang W.	2025	BMC Microbiol.	X	X		X	X	X					X				X					ZK22 Genetic material: DNA ds Genoma size: 4.7 Kbp GC Rate: 45.71% ORF: 78 Morphology: Icosahedral head Clas: Caudovirucetes Family:---- Time of absrotion: ----- Generation time: ---- Propagation Characteristics: Latency period:10 min Burst size: 393 T Stability: 4-70°C pH Stability: 3-12 EOP:--

## Sheet: Hoja2
Tasa de adsorción
Incubar un volumen de fagos y un ode bacterias respetando la MOI más efectiva, incubar a 37 °C para la reacción en una cama de hielo a diferentes tiempos por 30 seg. Centrifugar a 8000 rpm/30 segundos, titular SN. Porcentaje de absroción = Titulo fágico antes de la absorcion/Titulo fágico despues de incubar/Titulo antes de titular
